# Supplementary material for: Infiltration by CXCL10 Secreting Macrophages Is Associated With Antitumor Immunity and Response to Therapy in Ovarian Cancer Subtypes
Source: Front Immunol. 2021 Jun 18;12:690201. doi: 10.3389/fimmu.2021.690201 (PMC8253056; doi:10.3389/fimmu.2021.690201)
Supplement: Supplementary file 3 [file Table_1.xlsx]

## Sheet: SupplTable S1
Ref	Age	Menopause	Histotype	Stage	Residual tumor	citologi	Chemotherapy response	pl_res/sens	pl_reelegib	PFS_time	PFS_cens	OS_time	OS_cens	CD3 (cells/mm2)	CD163 cells/mm2	CD3/CD163	BDCA2 cells/mm2
K44	71	yes	HGSC	II	no	negative	complete	sensitive	yes	60	0	60	1	89.24	703.57	0.126839	0.1
K79	58	yes	HGSC	II	no	negative	complete	sensitive	yes	101	0	101	0	80.26	543.01	0.147806	0
K92	54	yes	HGSC	II	no	negative	complete	sensitive	yes	17	1	139	0	1770.71	4714.25	0.375608	3.05
K97	78	yes	HGSC	II	no	negative	complete	sensitive	yes	137	0	137	0	699.92	948.25	0.738118	1.87
K66	47	no	HGSC	III	no	negative	complete	sensitive	yes	134	0	134	0	361.53	381.24	0.9483	0.93
K61	71	yes	HGSC	II	yes	negative	complete	sensitive	yes	43	0	43	0	858.09	704.98	1.21718	1.8
K80	49	no	HGSC	III	yes	negative	complete	sensitive	yes	17	1	61	1	379.38	819.63	0.462867	2.5
K71	80	yes	HGSC	IV	yes	negative	complete	sensitive	yes	108	0	108	0	2222.61	1563.55	1.42152	10
K41	58	NA	HGSC	II	NA	negative	complete	sensitive	yes	190	0	190	0	2543.74	223.83	11.3646	1
K69	63	yes	HGSC	II	no	positive	complete	sensitive	yes	18	1	121	0	284.3	396.45	0.717114	0.3
K55	45	no	HGSC	III	no	positive	complete	sensitive	yes	22	1	70	0	561.08	419.87	1.33632	0.01
K62	42	no	HGSC	III	no	positive	complete	sensitive	yes	20	1	49	1	34.49	286.67	0.120313	0.01
K68	49	no	HGSC	III	no	positive	complete	sensitive	yes	32	1	40	1	1149.51	855.5	1.34367	3.2
K47	48	yes	HGSC	III	no	positive	complete	sensitive	yes	66	1	94	0	284.96	918.61	0.310208	0.6
K73	69	yes	HGSC	III	no	positive	complete	sensitive	yes	35	1	75	0	124.46	1045.36	0.119059	0.03
K78	63	yes	HGSC	III	no	positive	complete	sensitive	yes	63	1	147	0	278	922.07	0.301496	1
K89	60	yes	HGSC	IV	no	positive	complete	sensitive	yes	97	0	97	0	111.81	584.23	0.19138	0.37
K95	70	yes	HGSC	IV	no	positive	complete	sensitive	yes	19	1	62	0	294.48	465.9	0.632067	0.62
K32	49	no	HGSC	III	yes	positive	complete	sensitive	yes	18	1	48	1	26.58	142.29	0.186802	0.12
K46	44	no	HGSC	III	yes	positive	complete	sensitive	yes	25	1	32	1	152.21	628.68	0.24211	1
K91	43	no	HGSC	III	yes	positive	complete	sensitive	yes	32	1	70	1	316.57	909.97	0.347891	0.3
K94	48	no	HGSC	III	yes	positive	complete	sensitive	yes	26	1	76	1	2.98	50.68	0.0588003	0.01
K40	72	yes	HGSC	III	yes	positive	complete	sensitive	yes	24	1	46	1	2967.47	2192.94	1.35319	0.5
K52	70	yes	HGSC	III	yes	positive	complete	sensitive	yes	38	1	56	0	145.73	366.06	0.398104	0.58
K70	64	yes	HGSC	III	yes	positive	complete	sensitive	yes	24	1	48	1	1.8	64.9	0.027735	0
K74	73	yes	HGSC	III	yes	positive	complete	sensitive	yes	22	1	49	0	545.67	1031.98	0.52876	2.1
K76	50	yes	HGSC	III	yes	positive	complete	sensitive	yes	21	1	50	1	51.27	238.12	0.215312	0.37
K84	57	yes	HGSC	III	yes	positive	complete	sensitive	yes	54	1	55	1	144.09	274.23	0.525435	0.18
K96	48	yes	HGSC	III	yes	positive	complete	sensitive	yes	44	1	71	1	62.04	299.41	0.207208	0.05
K53	41	no	HGSC	IV	yes	positive	complete	sensitive	yes	36	1	61	1	370.5	798.13	0.46421	0.04
K77	52	no	HGSC	IV	yes	positive	complete	sensitive	yes	21	1	37	1	81.17	874.87	0.0927795	0.16
K87	45	no	HGSC	IV	yes	positive	complete	sensitive	yes	55	1	79	1	77.61	416.69	0.186254	0.19
K59	68	yes	HGSC	IV	yes	positive	complete	sensitive	yes	24	1	96	1	717.41	1516.98	0.47292	0.97
K72	48	yes	HGSC	IV	yes	positive	complete	sensitive	yes	53	1	90	1	467.55	544.91	0.858032	0.08
K82	46	no	HGSC	III	yes	negative	complete	partial sensitive	yes	16	1	32	1	144.6	491.41	0.294255	0.07
K50	61	yes	HGSC	III	yes	positive	complete	partial sensitive	yes	16	1	40	1	52.47	341.43	0.153677	0.07
K81	58	yes	HGSC	III	yes	positive	complete	partial sensitive	yes	14	1	46	1	311.33	677.06	0.459826	0.2
K93	52	yes	HGSC	III	yes	positive	complete	partial sensitive	yes	15	1	58	1	78.41	466.15	0.168208	0.11
K51	62	NA	HGSC	IV	yes	positive	complete	partial sensitive	yes	12	1	34	1	137.1	259.5	0.528324	0.08
K63	51	no	HGSC	III	no	negative	complete	partial sensitive	no	10	1	139	0	412.08	1005.3	0.409907	1.03
K24	63	yes	HGSC	III	no	positive	complete	partial sensitive	no	14	1	24	1	9.72	163.36	0.0595005	0.01
K65	63	yes	HGSC	III	no	positive	complete	partial sensitive	no	11	1	18	1	14.36	124.94	0.114935	0.06
K60	50	no	HGSC	III	yes	positive	complete	partial sensitive	no	12	1	24	1	96.22	243.35	0.395398	0.43
K57	78	yes	HGSC	III	yes	positive	complete	resistant	no	10	1	22	1	35.31	226.62	0.155811	0
K64	64	yes	HGSC	III	yes	positive	complete	resistant	no	9	1	17	1	342.28	1115.65	0.306799	0.06
K58	47	no	HGSC	IV	yes	positive	complete	resistant	no	7	1	27	1	133.98	386.5	0.346649	0.1
K27	59	yes	HGSC	III	yes	negative	not response/partial	resistant	no	9	1	17	1	21.34	172.41	0.123775	0
K48	66	yes	HGSC	III	yes	positive	not response/partial	resistant	no	4	1	31	1	81.26	152.63	0.532399	0.04
K56	82	yes	HGSC	III	yes	positive	not response/partial	resistant	no	6	1	9	1	3.79	197.01	0.0192376	0
K67	66	yes	HGSC	III	yes	positive	not response/partial	resistant	no	3	1	19	1	124.08	356.33	0.348217	0
K86	70	yes	HGSC	III	yes	positive	not response/partial	resistant	no	5	1	25	1	118.63	505.83	0.234525	0.1
K90	70	yes	HGSC	III	yes	positive	not response/partial	resistant	no	14	1	42	1	254.35	661.75	0.38436	0.11
K49	60	yes	HGSC	IV	yes	positive	not response/partial	resistant	no	6	1	11	1	6.72	95.68	0.0702341	0
K54	80	yes	HGSC	IV	yes	positive	not response/partial	resistant	no	6	1	7	1	372.56	1560.79	0.2387	0.05
K75	65	yes	HGSC	IV	yes	positive	not response/partial	resistant	no	7	1	19	1	106.16	373.05	0.284573	0.1
K83	73	yes	HGSC	IV	yes	positive	not response/partial	resistant	no	4	1	16	1	136.06	541.6	0.251219	0
K85	72	yes	HGSC	IV	yes	positive	not response/partial	resistant	no	3	1	23	1	109.17	127.6	0.855564	0.03
K88	79	yes	HGSC	III	yes	NA	not response/partial	resistant	no	9	1	16	1	11.54	300.09	0.0384551	0.1
K39	69	yes	HGSC	IV	yes	positive	NA	NA	NA	2	1	6	1	31.82	324.97	0.0979167	0.03
K02	47	no	CCC	I	no	negative	complete	sensitive		46	0	46	0	14.72	104.95	0.140257	0.13
K17	34	no	CCC	I	no	negative	complete	sensitive		109	0	109	0	507.74	820.51	0.61881	0
K20	33	no	EC	I	no	negative	complete	sensitive		79	0	79	0	331.89	397.03	0.835932	1.15
K28	46	no	EC	I	no	negative	complete	sensitive		19	0	19	0	715.02	656.45	1.08922	0.86
K33	45	no	EC	I	no	negative	complete	sensitive		125	0	125	0	33.98	99.25	0.342368	0.26
K34	50	no	EC	I	no	negative	complete	sensitive		58	1	94	0	61.83	119.18	0.518795	0.32
K05	58	yes	CCC	I	no	negative	complete	sensitive		147	0	147	0	73.07	156.96	0.465533	0.04
K10	52	yes	CCC	I	no	negative	complete	sensitive		48	0	48	0	53.79	152.45	0.352837	0.07
K15	73	yes	CCC	I	no	negative	complete	sensitive		107	0	107	0	29.26	516.95	0.0566012	0.02
K18	73	yes	CCC	I	no	negative	complete	sensitive		97	0	97	0	14.55	432.69	0.0336268	0.38
K19	60	yes	EC	I	no	negative	complete	sensitive		46	0	46	0	9.59	54.22	0.176872	0.6
K25	49	yes	EC	I	no	negative	complete	sensitive		76	0	76	0	530.83	355.61	1.49273	0.15
K29	54	yes	EC	I	no	negative	complete	sensitive		131	0	131	0	44.26	376.3	0.117619	0.05
K30	66	yes	EC	I	no	negative	complete	sensitive		67	0	67	0	223.05	310.3	0.71882	0.3
K26	45	no	EC	II	no	negative	complete	sensitive		146	0	146	0	20.74	265.61	0.0780844	0.04
K09	69	yes	CCC	II	no	negative	complete	sensitive		136	0	136	0	22.28	287.36	0.0775334	0.06
K11	57	yes	CCC	II	no	negative	complete	sensitive		104	0	104	0	59.58	165.37	0.360283	0.18
K23	60	yes	EC	II	no	negative	complete	sensitive		137	0	137	0	160.22	889.83	0.180057	0.33
K31	53	yes	EC	II	no	negative	complete	sensitive		107	0	107	0	27.75	231.89	0.119669	0.17
K12	48	no	CCC	III	no	negative	complete	sensitive		75	0	75	0	1407.3	1132.84	1.24228	1.5
K21	56	yes	EC	III	no	negative	complete	sensitive		126	0	126	0	108.63	82.89	1.31053	0.08
K22	50	no	EC	I	no	positive	complete	sensitive		62	1	93	0	9.7	91.07	0.106511	0.02
K03	70	yes	CCC	I	no	positive	complete	sensitive		33	0	33	0	216.03	860.29	0.251113	3.74
K36	56	yes	EC	III	no	positive	complete	sensitive		53	1	121	0	59.22	146.26	0.404895	0.25
K08	53	no	CCC	I	no	NA	complete	sensitive		21	1	38	1	17	271.74	0.0625598	0.03
K43	39	no	EC	II	no	NA	complete	sensitive		119	0	119	0	401.28	787.39	0.509633	0.81
K35	70	yes	EC	II	no	NA	complete	sensitive		69	0	69	0	98.74	360.48	0.273913	1.03
K01	58	yes	CCC	I	no	negative	complete	sensitive		107	0	107	0	6.92	237.1	0.029186	0.04
K06	73	yes	CCC	II	no	positive	complete	partial sensitive		5	1	9	1	33.56	151.02	0.222222	0
K37	54	no	EC	III	no	positive	complete	partial sensitive		14	1	32	1	97.67	214.42	0.455508	0.05
K07	52	yes	CCC	III	no	positive	complete	partial sensitive		7	1	37	1	68.83	372.41	0.184823	0.1
K04	55	yes	CCC	II	no	negative	not response/partial	partial sensitive		5	1	15	1	50.38	328.35	0.153434	0.11
K13	47	no	CCC	III	yes	positive	not response/partial	partial sensitive		1	1	5	1	13.53	224.88	0.0601654	0.04
K14	45	no	CCC	III	yes	positive	not response/partial	partial sensitive		4	1	16	1	6.35	102.56	0.061915	0.24
K16	66	yes	CCC	III	yes	positive	not response/partial	partial sensitive		2	1	16	1	33.63	266.07	0.126395	0
K45	39	no	EC	I	no	negative	NA	NA		133	0	133	0	20.46	92.75	0.220593	0.06
K38	65	yes	EC	I	no	negative	NA	NA		110	0	110	0	186.61	985.77	0.189304	0.03
K42	84	yes	EC	I	no	negative	NA	NA		78	0	78	0	232.19	500.6	0.463823	0.01
