# Supplementary material for: Infiltration by CXCL10 Secreting Macrophages Is Associated With Antitumor Immunity and Response to Therapy in Ovarian Cancer Subtypes
Source: Front Immunol. 2021 Jun 18;12:690201. doi: 10.3389/fimmu.2021.690201 (PMC8253056; doi:10.3389/fimmu.2021.690201)
Supplement: Supplementary file 4 [file Table_2.xlsx]

## Sheet: SupplTable S2
Gene Name	Accession #	Class Name	Probe NSID	Tot Isoforms	Isoforms Hit by Probe	Accession	Alias / Prev Symbol	Target Sequence	Official Full Name
ARG1	NM_000045.2	Endogenous	NM_000045.2:505	2	NM_000045;NM_001244438	NM_000045.2	ARGArginase 1; Liver-Type Arginase; Type I Arginase; Arginase, Liver; Arginase-1; EC 3.5.3.1	AAGGAACTAAAAGGAAAGATTCCCGATGTGCCAGGATTCTCCTGGGTGACTCCCTGTATATCTGCCAAGGATATTGTGTATATTGGCTTGAGAGACGTGG	arginase, liver
CCL1	NM_002981.1	Endogenous	NM_002981.1:157	1	NM_002981	NM_002981.1	SCYA1, I-309, TCA3, P500, SISe	CCTTCTCCAGATGTTGCTTCTCATTTGCGGAGCAAGAGATTCCCCTGAGGGCAATCCTGTGTTACAGAAATACCAGCTCCATCTGCTCCAATGAGGGCTT	chemokine (C-C motif) ligand 1
CCL11	NM_002986.2	Endogenous	NM_002986.2:378	1	NM_002986	NM_002986.2	SCYA11, eotaxin, MGC22554	TGGGTGCAGGATTCCATGAAGTATCTGGACCAAAAATCTCCAACTCCAAAGCCATAAATAATCACCATTTTTGAAACCAAACCAGAGCCTGAGTGTTGCC	chemokine (C-C motif) ligand 11
CCL13	NM_005408.2	Endogenous	NM_005408.2:320	1	NM_005408	NM_005408.2	SCYA13, MCP-4, NCC-1, SCYL1, CKb10, MGC17134	CCAGAATTATATGAAACACCTGGGCCGGAAAGCTCACACCCTGAAGACTTGAACTCTGCTACCCCTACTGAAATCAAGCTGGAGTACGTGAAATGACTTT	chemokine (C-C motif) ligand 13
CCL14	NM_032963.3	Endogenous	NM_032963.3:274	2	NM_032963;NM_032962	NM_032963.3	SCYA14, HCC-1, HCC-3, NCC-2, SCYL2, CKb1, MCIF	TTCATCACCAAAAGGGGCCATTCCGTCTGTACCAACCCCAGTGACAAGTGGGTCCAGGACTATATCAAGGACATGAAGGAGAACTGAGTGACCCAGAAGG	chemokine (C-C motif) ligand 14
CCL15	NM_032965.3	Endogenous	NM_032965.3:112	1	NM_032965	NM_032965.3	SCYA15, HCC-2, NCC-3, SCYL3, MIP-5, Lkn-1, MIP-1d, HMRP-2B	TGCTAACACCTCCTGGTTGGAACTACAGGAATAGAACTGGAAAGGGAAAAAAGGCAGCATTCACCACATCCCAATCCTGAATCCAAGAGTCTAAGATAGT	chemokine (C-C motif) ligand 15
CCL16	NM_004590.2	Endogenous	NM_004590.2:367	1	NM_004590	NM_004590.2	SCYA16, NCC-4, SCYL4, LEC, HCC-4, LMC, LCC-1, CKb12, Mtn-1	TTGTCCACGGTTAAAATTATTACAGCAAAGAATGGTCAACCCCAGCTCCTCAACTCCCAGTGATGACCAGGCTTTAGTGGAAGCCCTTGTTTACAGAAGA	chemokine (C-C motif) ligand 16
CCL17	NM_002987.2	Endogenous	NM_002987.2:229	1	NM_002987	NM_002987.2	SCYA17, TARC, ABCD-2	GCCTGGAGTACTTCAAGGGAGCCATTCCCCTTAGAAAGCTGAAGACGTGGTACCAGACATCTGAGGACTGCTCCAGGGATGCCATCGTTTTTGTAACTGT	chemokine (C-C motif) ligand 17
CCL18	NM_002988.2	Endogenous	NM_002988.2:585	1	NM_002988	NM_002988.2	SCYA18, DC-CK1, PARC, AMAC-1, DCCK1, MIP-4, CKb7	CCCCTTTCCCTTCAACTCTTCGTACATTCAATGCATGGATCAATCAGTGTGATTAGCTTTCTCAGCAGACATTGTGCCATATGTATCAAATGACAAATCT	chemokine (C-C motif) ligand 18 (pulmonary and activation-regulated)
CCL19	NM_006274.2	Endogenous	NM_006274.2:401	1	NM_006274	NM_006274.2	SCYA19, ELC, MIP-3b, exodus-3, CKb11	GACCTCAGCCAAGATGAAGCGCCGCAGCAGTTAACCTATGACCGTGCAGAGGGAGCCCGGAGTCCGAGTCAAGCATTGTGAATTATTACCTAACCTGGGG	chemokine (C-C motif) ligand 19
CCL2	NM_002982.3	Endogenous	NM_002982.3:0	1	NM_002982	NM_002982.3	SCYA2, MCP1, MCP-1, MCAF, SMC-CF, GDCF-2, HC11, MGC9434	CATTCCCCAAGGGCTCGCTCAGCCAGATGCAATCAATGCCCCAGTCACCTGCTGTTATAACTTCACCAATAGGAAGATCTCAGTGCAGAGGCTCGCGAGC	chemokine (C-C motif) ligand 2
CCL20	NM_004591.1	Endogenous	NM_004591.1:35	2	NM_004591;NM_001130046	NM_004591.1	SCYA20, LARC, MIP-3a, exodus-1, ST38, CKb4	ATCTGTTCTTTGAGCTAAAAACCATGTGCTGTACCAAGAGTTTGCTCCTGGCTGCTTTGATGTCAGTGCTGCTACTCCACCTCTGCGGCGAATCAGAAGC	chemokine (C-C motif) ligand 20
CCL21	NM_002989.2	Endogenous	NM_002989.2:180	1	NM_002989	NM_002989.2	SCYA21, SLC, exodus-2, TCA4, CKb9, 6Ckine, ECL	CTCAAGTACAGCCAAAGGAAGATTCCCGCCAAGGTTGTCCGCAGCTACCGGAAGCAGGAACCAAGCTTAGGCTGCTCCATCCCAGCTATCCTGTTCTTGC	chemokine (C-C motif) ligand 21
CCL22	NM_002990.3	Endogenous	NM_002990.3:797	1	NM_002990	NM_002990.3	SCYA22, MDC, STCP-1, ABCD-1, DC/B-CK, A-152E5.1, MGC34554	CTCGCCCAAGCAGCTGGTAATTCCATTTCATGTATTAGATGTCCCCTGGCCCTCTGTCCCCTCTTAATAACCCTAGTCACAGTCTCCGCAGATTCTTGGG	chemokine (C-C motif) ligand 22
CCL23	NM_145898.1	Endogenous	NM_145898.1:336	2	NM_145898;NM_005064	NM_145898.1	SCYA23, Ckb-8, MPIF-1, MIP-3, CKb8	AGGGGCGACGTTTCTGTGCCAACCCCAGTGATAAGCAAGTTCAGGTTTGCGTGAGAATGCTGAAGCTGGACACACGGATCAAGACCAGGAAGAATTGAAC	chemokine (C-C motif) ligand 23
CCL24	NM_002991.2	Endogenous	NM_002991.2:18	1	NM_002991	NM_002991.2	SCYA24, Ckb-6, MPIF-2, eotaxin-2, MPIF2	ATAGTAACCAGCCTTCTGTTCCTTGGTGTCTGTGCCCACCACATCATCCCTACGGGCTCTGTGGTCATCCCCTCTCCCTGCTGCATGTTCTTTGTTTCCA	chemokine (C-C motif) ligand 24
CCL25	NM_005624.2	Endogenous	NM_005624.2:325	2	NM_005624;NM_001201359	NM_005624.2	SCYA25, TECK, Ckb15	CAGGCCCTCATGCTGTAAAGAAGTTGAGTTCTGGAAACTCCAAGTTATCATCGTCCAAGTTTAGCAATCCCATCAGCAGCAGTAAGAGGAATGTCTCCCT	chemokine (C-C motif) ligand 25
CCL26	NM_006072.4	Endogenous	NM_006072.4:184	1	NM_006072	NM_006072.4	SCYA26, MIP-4alpha, eotaxin-3, IMAC, MIP-4a, TSC-1	GGAGTGACATATCCAAGACCTGCTGCTTCCAATACAGCCACAAGCCCCTTCCCTGGACCTGGGTGCGAAGCTATGAATTCACCAGTAACAGCTGCTCCCA	chemokine (C-C motif) ligand 26
CCL27	NM_006664.2	Endogenous	NM_006664.2:304	1	NM_006664	NM_006664.2	SCYA27, ALP, ILC, CTACK, skinkine, ESkine, PESKY, CTAK	CCCCAGCCTGTCACAGTGGTTTGAGCACCAAGAGAGAAAGCTCCATGGGACTCTGCCCAAGCTGAATTTTGGGATGCTAAGGAAAATGGGCTGAAGCCCC	chemokine (C-C motif) ligand 27
CCL28	NM_148672.2	Endogenous	NM_148672.2:407	1	NM_148672	NM_148672.2	SCYA28, MEC, CCK1	TTGGCTGTCTGTGCGGCCCTACATGCCTCAGAAGCCATACTTCCCATTGCCTCCAGCTGTTGCACGGAGGTTTCACATCATATTTCCAGAAGGCTCCTGG	chemokine (C-C motif) ligand 28
CCL3	NM_002983.2	Endogenous	NM_002983.2:681	1	NM_002983	NM_002983.2	SCYA3, G0S19-1, LD78ALPHA, MIP-1-alpha	CAGTTCTCTGCATCACTTGCTGCTGACACGCCGACCGCCTGCTGCTTCAGCTACACCTCCCGGCAGATTCCACAGAATTTCATAGCTGACTACTTTGAGA	chemokine (C-C motif) ligand 3
CCL4	NM_002984.2	Endogenous	NM_002984.2:35	1	NM_002984	NM_002984.2	LAG1, SCYA4, MIP-1-beta, Act-2, AT744.1	TTCTGCAGCCTCACCTCTGAGAAAACCTCTTTGCCACCAATACCATGAAGCTCTGCGTGACTGTCCTGTCTCTCCTCATGCTAGTAGCTGCCTTCTGCTC	chemokine (C-C motif) ligand 4
CCL5	NM_002985.2	Endogenous	NM_002985.2:280	2	NM_002985;NM_001278736	NM_002985.2	D17S136E, SCYA5, RANTES, SISd, TCP228, MGC17164	AGTGTGTGCCAACCCAGAGAAGAAATGGGTTCGGGAGTACATCAACTCTTTGGAGATGAGCTAGGATGGAGAGTCCTTGAACCTGAACTTACACAAATTT	chemokine (C-C motif) ligand 5
CCL7	NM_006273.2	Endogenous	NM_006273.2:120	1	NM_006273	NM_006273.2	SCYA6, SCYA7, MCP-3, NC28, FIC, MARC, MCP3	CAGCCCCCAGGGGCTTGCTCAGCCAGTTGGGATTAATACTTCAACTACCTGCTGCTACAGATTTATCAATAAGAAAATCCCTAAGCAGAGGCTGGAGAGC	chemokine (C-C motif) ligand 7
CCL8	NM_005623.2	Endogenous	NM_005623.2:689	1	NM_005623	NM_005623.2	SCYA8, MCP-2, HC14	AAGGAGAGATGGGTCAGGGATTCCATGAAGCATCTGGACCAAATATTTCAAAATCTGAAGCCATGAGCCTTCATACATGGACTGAGAGTCAGAGCTTGAA	chemokine (C-C motif) ligand 8
CD163	NM_004244.4	Endogenous	NM_004244.4:1630	2	NM_004244;NM_203416	NM_004244.4	M130, MM130	CATCTGTGATTCGGACTTCTCTCTGGAAGCTGCCAGCGTTCTATGCAGGGAATTACAGTGTGGCACAGTTGTCTCTATCCTGGGGGGAGCTCACTTTGGA	CD163 molecule
CD274	NM_014143.2	Endogenous	NM_014143.2:684	3	NM_014143;NM_001267706;NR_052005	NM_014143.3	PDCD1LG1, B7-H, B7H1, PD-L1, PDL1, B7-H1	GGATACTTCTGAACAAGGAGCCTCCAAGCAAATCATCCATTGCTCATCCTAGGAAGACGGGTTGAGAATCCCTAATTTGAGGGTCAGTTCCTGCAGAAGT	CD274 molecule
CD80	NM_005191.3	Endogenous	NM_005191.3:1288	1	NM_005191	NM_005191.3	CD28LG, CD28LG1, B7.1, B7-1	AAAGATCTGAAGGTCCCACCTCCATTTGCAATTGACCTCTTCTGGGAACTTCCTCAGATGGACAAGATTACCCCACCTTGCCCTTTACGTATCTGCTCTT	CD80 molecule
CD86	NM_175862.3	Endogenous	NM_175862.3:1265	5	NM_175862;NM_001206925;NM_001206924;NM_176892;NM_006889	NM_175862.3	CD28LG2, B7.2, B7-2	CCAGCTCTGCTCCGTATGCCAAGAGGAGACTTTAATTCTCTTACTGCTTCTTTTCACTTCAGAGCACACTTATGGGCCAAGCCCAGCTTAATGGCTCATG	CD86 molecule
CD8A	NM_001768.5	Endogenous	NM_001768.5:1320	4	NM_001768;NR_027353;NM_171827;NM_001145873	NM_001768.5	CD8	GCTCAGGGCTCTTTCCTCCACACCATTCAGGTCTTTCTTTCCGAGGCCCCTGTCTCAGGGTGAGGTGCTTGAGTCTCCAACGGCAAGGGAACAAGTACTT	CD8a molecule
CLEC4C	NM_203503.1	Endogenous	NM_203503.1:570	2	NM_203503;NM_130441	NM_203503.1	CLECSF11, CLECSF7, HECL, DLEC, BDCA2, CD303	TACGAGAGTATCAACAGTATCATCCAAGCCTGACCTGCGTCATGGAAGGAAAGGACATAGAAGATTGGAGCTGCTGCCCAACCCCTTGGACTTCATTTCA	C-type lectin domain family 4, member C
CSF1	NM_000757.4	Endogenous	NM_000757.4:823	4	NM_000757;NM_172212;NM_172210;NM_172211	NM_000757.4	M-CSF, MCSF, MGC31930	TTTCTATGAGACACCTCTCCAGTTGCTGGAGAAGGTCAAGAATGTCTTTAATGAAACAAAGAATCTCCTTGACAAGGACTGGAATATTTTCAGCAAGAAC	colony stimulating factor 1 (macrophage)
CSF1R	NM_005211.2	Endogenous	NM_005211.2:3775	1	NM_005211	NM_005211.2	FMS, C-FMS, CSFR, CD115	CATACTGGTACTGCTGTAATGAGCCAAGTGGCAGCTAAAAGTTGGGGGTGTTCTGCCCAGTCCCGTCATTCTGGGCTAGAAGGCAGGGGACCTTGGCATG	colony stimulating factor 1 receptor
CSF3R	NM_156038.2	Endogenous	NM_156038.2:90	3	NM_156038;NM_172313;NM_156039;NM_000760	NM_156038.2	CD114, GCSFR	GTGCCAACATGGGGAAACTGAGGCTCGGCTCGGAAAGGTGAAGTAACTTGTCCAAGATCACAAAGCTGGTGAACATCAAGTTGGTGCTATGGCAAGGCTG	colony stimulating factor 3 receptor (granulocyte)
CTLA4	NM_005214.3	Endogenous	NM_005214.3:405	2	NM_005214;NM_001037631	NM_005214.3	CELIAC3, IDDM12, CD152, CD, GSE, CD28, ICOS	AGTCTGTGCGGCAACCTACATGATGGGGAATGAGTTGACCTTCCTAGATGATTCCATCTGCACGGGCACCTCCAGTGGAAATCAAGTGAACCTCACTATC	cytotoxic T-lymphocyte-associated protein 4
CX3CL1	NM_002996.3	Endogenous	NM_002996.3:140	1	NM_002996	NM_002996.3	SCYD1, NTN, C3Xkine, ABCD-3, CXC3C, CXC3, fractalkine, neurotactin	AGCACCACGGTGTGACGAAATGCAACATCACGTGCAGCAAGATGACATCAAAGATACCTGTAGCTTTGCTCATCCACTATCAACAGAACCAGGCATCATG	chemokine (C-X3-C motif) ligand 1
CXCL1	NM_001511.1	Endogenous	NM_001511.1:742	2	NM_001511;NR_046035	NM_001511.1	MGSA, GRO1, FSP, SCYB1, GROa, MGSA-a, NAP-3	TATGTTAATATTTCTGAGGAGCCTGCAACATGCCAGCCACTGTGATAGAGGCTGGCGGATCCAAGCAAATGGCCAATGAGATCATTGTGAAGGCAGGGGA	chemokine (C-X-C motif) ligand 1 (melanoma growth stimulating activity, alpha)
CXCL10	NM_001565.1	Endogenous	NM_001565.1:40	1	NM_001565	NM_001565.1	INP10, SCYB10, IFI10, IP-10, crg-2, mob-1, C7, gIP-10	GCAGAGGAACCTCCAGTCTCAGCACCATGAATCAAACTGCGATTCTGATTTGCTGCCTTATCTTTCTGACTCTAAGTGGCATTCAAGGAGTACCTCTCTC	chemokine (C-X-C motif) ligand 10
CXCL11	NM_005409.3	Endogenous	NM_005409.3:590	1	NM_005409	NM_005409.4	SCYB9B, SCYB11, H174, b-R1, I-TAC, IP-9	TTCAAAAGAGGACGCTGTCTTTGCATAGGCCCTGGGGTAAAAGCAGTGAAAGTGGCAGATATTGAGAAAGCCTCCATAATGTACCCAAGTAACAACTGTG	chemokine (C-X-C motif) ligand 11
CXCL12	NM_199168.3	Endogenous	NM_199168.3:69	5	NM_199168;NM_001033886;NM_001178134;NM_001277990;NM_000609	NM_000609.5	SDF1A, SDF1B, SDF1, SCYB12, SDF-1a, SDF-1b, PBSF, TLSF-a, TLSF-b, TPAR1	CCAGAGCCAACGTCAAGCATCTCAAAATTCTCAACACTCCAAACTGTGCCCTTCAGATTGTAGCCCGGCTGAAGAACAACAACAGACAAGTGTGCATTGA	chemokine (C-X-C motif) ligand 12
CXCL13	NM_006419.2	Endogenous	NM_006419.2:0	1	NM_006419	NM_006419.2	SCYB13, BLC, BCA-1, BLR1L, ANGIE, ANGIE2	AGACGCTTCATTGATCGAATTCAAATCTTGCCCCGTGGGAATGGTTGTCCAAGAAAAGAAATCATAGTCTGGAAGAAGAACAAGTCAATTGTGTGTGTGG	chemokine (C-X-C motif) ligand 13
CXCL16	NM_001100812.1	Endogenous	NM_001100812.1:850	2	NM_001100812;NM_022059	NM_001100812.1	SR-PSOX, CXCLG16, SRPSOX	CCATGGGTTCAGGAATTGATGAGCTGTCTTGATCTCAAAGAATGTGGACATGCTTACTCGGGGATTGTGGCCCACCAGAAGCATTTACTTCCTACCAGCC	chemokine (C-X-C motif) ligand 16
CXCL2	NM_002089.3	Endogenous	NM_002089.3:854	1	NM_002089	NM_002089.3	GRO2, SCYB2, GROb, MIP-2a, MGSA-b, CINC-2a	ATCACATGTCAGCCACTGTGATAGAGGCTGAGGAATCCAAGAAAATGGCCAGTGAGATCAATGTGACGGCAGGGAAATGTATGTGTGTCTATTTTGTAAC	chemokine (C-X-C motif) ligand 2
CXCL3	NM_002090.2	Endogenous	NM_002090.2:540	1	NM_002090	NM_002090.2	GRO3, SCYB3, GROg, MIP-2b, CINC-2b	TCCCTGCCCTTACCAGAGCTGAAAATGAAAAAGAGAACAGCAGCTTTCTAGGGACAGCTGGAAAGGACTTAATGTGTTTGACTATTTCTTACGAGGGTTC	chemokine (C-X-C motif) ligand 3
CXCL5	NM_002994.3	Endogenous	NM_002994.3:250	1	NM_002994	NM_002994.3	SCYB5, ENA-78	AGAGAGCTGCGTTGCGTTTGTTTACAGACCACGCAAGGAGTTCATCCCAAAATGATCAGTAATCTGCAAGTGTTCGCCATAGGCCCACAGTGCTCCAAGG	chemokine (C-X-C motif) ligand 5
CXCL6	NM_002993.3	Endogenous	NM_002993.3:539	1	NM_002993	NM_002993.3	SCYB6, GCP-2, CKA-3	AGTAACAAAAAAGACCATGCATCATAAAATTGCCCAGTCTTCAGCGGAGCAGTTTTCTGGAGATCCCTGGACCCAGTAAGAATAAGAAGGAAGGGTTGGT	chemokine (C-X-C motif) ligand 6 (granulocyte chemotactic protein 2)
CXCL9	NM_002416.1	Endogenous	NM_002416.1:1975	1	NM_002416	NM_002416.1	CMK, MIG, SCYB9, Humig, crg-10	CACCATCTCCCATGAAGAAAGGGAACGGTGAAGTACTAAGCGCTAGAGGAAGCAGCCAAGTCGGTTAGTGGAAGCATGATTGGTGCCCAGTTAGCCTCTG	chemokine (C-X-C motif) ligand 9
CXCR1	NM_000634.2	Endogenous	NM_000634.2:1950	1	NM_000634	NM_000634.2	CMKAR1, IL8RA, CKR-1, CDw128a, CD181	GCAGCCACCAGTCCATTGGGCAGGCAGATGTTCCTAATAAAGCTTCTGTTCCGTGCTTGTCCCTGTGGAAGTATCTTGGTTGTGACAGAGTCAAGGGTGT	chemokine (C-X-C motif) receptor 1
FOXP3	NM_014009.3	Endogenous	NM_014009.3:1230	2	NM_014009;NM_001114377	NM_014009.3	IPEX, JM2, XPID, AIID, PIDX, DIETER, SCURFIN	GGGCCATCCTGGAGGCTCCAGAGAAGCAGCGGACACTCAATGAGATCTACCACTGGTTCACACGCATGTTTGCCTTCTTCAGAAACCATCCTGCCACCTG	forkhead box P3
GATA3	NM_001002295.1	Endogenous	NM_001002295.1:2835	2	NM_001002295;NM_002051	NM_001002295.1	HDR	AAGAGTCCGGCGGCATCTGTCTTGTCCCTATTCCTGCAGCCTGTGCTGAGGGTAGCAGTGTATGAGCTACCAGCGTGCATGTCAGCGACCCTGGCCCGAC	GATA binding protein 3
GNLY	NM_006433.2	Endogenous	NM_006433.2:305	2	NM_006433;NM_012483	NM_006433.2	LAG2, NKG5, LAG-2, D2S69E, TLA519	CAGGAGCTGGGCCGTGACTACAGGACCTGTCTGACGATAGTCCAAAAACTGAAGAAGATGGTGGATAAGCCCACCCAGAGAAGTGTTTCCAATGCTGCGA	granulysin
GZMA	NM_006144.2	Endogenous	NM_006144.2:155	1	NM_006144	NM_006144.2	HFSP, CTLA3	AGACCCTACATGGTCCTACTTAGTCTTGACAGAAAAACCATCTGTGCTGGGGCTTTGATTGCAAAAGACTGGGTGTTGACTGCAGCTCACTGTAACTTGA	granzyme A (granzyme 1, cytotoxic T-lymphocyte-associated serine esterase 3)
GZMB	NM_004131.3	Endogenous	NM_004131.3:540	1	NM_004131	NM_004131.3	CTLA1, CSPB, CCPI, CGL-1, CSP-B, CGL1, CTSGL1, HLP, SECT	ACACTACAAGAGGTGAAGATGACAGTGCAGGAAGATCGAAAGTGCGAATCTGACTTACGCCATTATTACGACAGTACCATTGAGTTGTGCGTGGGGGACC	granzyme B (granzyme 2, cytotoxic T-lymphocyte-associated serine esterase 1)
GZMH	NM_033423.3	Endogenous	NM_033423.3:705	3	NM_033423;NM_001270781;NM_001270780	NM_033423.3	CTSGL2, CGL-2, CCP-X, CTLA1, CSP-C	AAAAAAGGGACACCTCCAGGAGTCTACATCAAGGTCTCACACTTCCTGCCCTGGATAAAGAGAACAATGAAGCGCCTCTAACAGCAGGCATGAGACTAAC	granzyme H (cathepsin G-like 2, protein h-CCPX)
IDO1	NM_002164.3	Endogenous	NM_002164.3:50	1	NM_002164	NM_002164.3	IDO, INDO	CTATTATAAGATGCTCTGAAAACTCTTCAGACACTGAGGGGCACCAGAGGAGCAGACTACAAGAATGGCACACGCTATGGAAAACTCCTGGACAATCAGT	indoleamine 2,3-dioxygenase 1
IFNA2	NM_000605.3	Endogenous	NM_000605.3:11	1	NM_000605	NM_000605.3	IFNA, IFN-alphaA	GAAAGTTTAAGAAGTAAGGAATGAAAACTGGTTCAACATGGAAATGATTTTCATTGATTCGTATGCCAGCTCACCTTTTTATGATCTGCCATTTCAAAGA	interferon, alpha 2
IFNG	NM_000619.2	Endogenous	NM_000619.2:970	1	NM_000619	NM_000619.2	Interferon Gamma; Immune Interferon; IFN-Gamma; IFG; IFI	ATACTATCCAGTTACTGCCGGTTTGAAAATATGCCTGCAATCTGAGCCAGTGCTTTAATGGCATGTCAGACAGAACTTGAATGTGTCAGGTGACCCTGAT	interferon, gamma
IFNL1	NM_172140.1	Endogenous	NM_172140.1:233	1	NM_172140	NM_172140.1	IL29, IL-29	AGCTAGCGAGCTTCAAGAAGGCCAGGGACGCCTTGGAAGAGTCACTCAAGCTGAAAAACTGGAGTTGCAGCTCTCCTGTCTTCCCCGGGAATTGGGACCT	interferon lambda 1
IFNL2	NM_172138.1	Endogenous	NM_172138.1:589	1	NM_172138	NM_172138.1	IL28A, IL-28A	TTCAACCTCTTCCGCCTCCTCACGCGAGACCTGAATTGTGTTGCCAGTGGGGACCTGTGTGTCTGACCCTCCCACCAGTCATGCAACCTGAGATTTTATT	interferon lambda 2
IFNL3	NM_172139.2	Endogenous	NM_172139.2:3	1	NM_172139	NM_172139.2	IL28B, IL28C, IL-28C	CATGACCGGGGACTGCATGCCAGTGCTGGTGCTGATGGCCGCAGTGCTGACCGTGACTGGAGCAGTTCCTGTCGCCAGGCTCCGCGGGGCTCTCCCGGAT	interferon lambda 3
IL10	NM_000572.2	Endogenous	NM_000572.2:230	1	NM_000572	NM_000572.2	CSIF, TGIF, IL10A, IL-10	AAGGATCAGCTGGACAACTTGTTGTTAAAGGAGTCCTTGCTGGAGGACTTTAAGGGTTACCTGGGTTGCCAAGCCTTGTCTGAGATGATCCAGTTTTACC	interleukin 10
IL12A	NM_000882.2	Endogenous	NM_000882.2:775	1	NM_000882	NM_000882.2	NKSF1, CLMF, IL-12A, p35, NFSK	CTTTCTAGATCAAAACATGCTGGCAGTTATTGATGAGCTGATGCAGGCCCTGAATTTCAACAGTGAGACTGTGCCACAAAAATCCTCCCTTGAAGAACCG	interleukin 12A (natural killer cell stimulatory factor 1, cytotoxic lymphocyte maturation factor 1, p35)
IL12B	NM_002187.2	Endogenous	NM_002187.2:1435	1	NM_002187	NM_002187.2	NKSF2, CLMF, IL-12B, NKSF, CLMF2	GCAAGGCTGCAAGTACATCAGTTTTATGACAATCAGGAAGAATGCAGTGTTCTGATACCAGTGCCATCATACACTTGTGATGGATGGGAACGCAAGAGAT	interleukin 12B (natural killer cell stimulatory factor 2, cytotoxic lymphocyte maturation factor 2, p40)
IL13	NM_002188.2	Endogenous	NM_002188.2:516	1	NM_002188	NM_002188.2	P600, IL-13, ALRH, BHR1, MGC116786, MGC116788, MGC116789	TTTCTTTCTGATGTCAAAAATGTCTTGGGTAGGCGGGAAGGAGGGTTAGGGAGGGGTAAAATTCCTTAGCTTAGACCTCAGCCTGTGCTGCCCGTCTTCA	interleukin 13
IL15	NM_172174.1	Endogenous	NM_172174.1:1685	3	NM_172174;NR_037840;NM_172175;NM_000585	NM_172174.1	IL-15, MGC9721	AGGGTGATAGTCAAATTATGTATTGGTGGGGCTGGGTACCAATGCTGCAGGTCAACAGCTATGCTGGTAGGCTCCTGCCAGTGTGGAACCACTGACTACT	interleukin 15
IL17A	NM_002190.2	Endogenous	NM_002190.2:240	1	NM_002190	NM_002190.2	CTLA8, IL17, IL-17A, IL-17	TACTACAACCGATCCACCTCACCTTGGAATCTCCACCGCAATGAGGACCCTGAGAGATATCCCTCTGTGATCTGGGAGGCAAAGTGCCGCCACTTGGGCT	interleukin 17A
IL17B	NM_014443.2	Endogenous	NM_014443.2:177	1	NM_014443	NM_014443.2	IL-17B, ZCYTO7, IL-20, MGC138900, MGC138901, NIRF	ACCAGGTGCCACTGGACCTGGTGTCACGGATGAAACCGTATGCCCGCATGGAGGAGTATGAGAGGAACATCGAGGAGATGGTGGCCCAGCTGAGGAACAG	interleukin 17B
IL18	NM_001562.2	Endogenous	NM_001562.2:48	2	NM_001562;NM_001243211	NM_001562.2	IGIF, IL1F4, IL-1g, IL-18	GACAGTCAGCAAGGAATTGTCTCCCAGTGCATTTTGCCCTCCTGGCTGCCAACTCTGGCTGCTAAAGCGGCTGCCACCTGCTGCAGTCTACACAGCTTCG	interleukin 18 (interferon-gamma-inducing factor)
IL19	NM_013371.3	Endogenous	NM_013371.3:1030	2	NM_013371;NM_153758	NM_013371.3	IL-19, MDA1, ZMDA1, IL-10C, NG.1	CCACAGACATGCACCATATAGAAGAGAGTTTCCAAGAAATCAAAAGAGCCATCCAAGCTAAGGACACCTTCCCAAATGTCACTATCCTGTCCACATTGGA	interleukin 19
IL1A	NM_000575.3	Endogenous	NM_000575.3:1085	1	NM_000575	NM_000575.3	IL1, IL1F1, IL-1A, IL1-ALPHA	ACTCCATGAAGGCTGCATGGATCAATCTGTGTCTCTGAGTATCTCTGAAACCTCTAAAACATCCAAGCTTACCTTCAAGGAGAGCATGGTGGTAGTAGCA	interleukin 1, alpha
IL1B	NM_000576.2	Endogenous	NM_000576.2:840	1	NM_000576	NM_000576.2	IL1F2, IL-1B, IL1-BETA	GGGACCAAAGGCGGCCAGGATATAACTGACTTCACCATGCAATTTGTGTCTTCCTAAAGAGAGCTGTACCCAGAGAGTCCTGTGCTGAATGTGGACTCAA	interleukin 1, beta
IL2	NM_000586.2	Endogenous	NM_000586.2:300	1	NM_000586	NM_000586.2	IL-2, TCGF	AGGATGCAACTCCTGTCTTGCATTGCACTAAGTCTTGCACTTGTCACAAACAGTGCACCTACTTCAAGTTCTACAAAGAAAACACAGCTACAACTGGAGC	interleukin 2
IL20	NM_018724.3	Endogenous	NM_018724.3:292	1	NM_018724	NM_018724.3	ZCYTO10, IL-20, IL10D	GCGCCATTTGCTAAGACTCTATCTGGACAGGGTATTTAAAAACTACCAGACCCCTGACCATTATACTCTCCGGAAGATCAGCAGCCTCGCCAATTCCTTT	interleukin 20
IL21	NM_021803.2	Endogenous	NM_021803.2:65	2	NM_021803;NM_001207006	NM_021803.2	Za11, IL-21	CATGGAGAGGATTGTCATCTGTCTGATGGTCATCTTCTTGGGGACACTGGTCCACAAATCAAGCTCCCAAGGTCAAGATCGCCACATGATTAGAATGCGT	interleukin 21
IL22	NM_020525.4	Endogenous	NM_020525.4:319	1	NM_020525	NM_020525.4	ILTIF, IL-21, zcyto18, IL-TIF, IL-D110, TIFa, TIFIL-23, IL-22, MGC79382, MGC79384	CTATCTGATGAAGCAGGTGCTGAACTTCACCCTTGAAGAAGTGCTGTTCCCTCAATCTGATAGGTTCCAGCCTTATATGCAGGAGGTGGTGCCCTTCCTG	interleukin 22
IL23A	NM_016584.2	Endogenous	NM_016584.2:411	1	NM_016584	NM_016584.2	SGRF, IL23P19, IL-23, IL-23A, P19	CAGGGACAACAGTCAGTTCTGCTTGCAAAGGATCCACCAGGGTCTGATTTTTTATGAGAAGCTGCTAGGATCGGATATTTTCACAGGGGAGCCTTCTCTG	interleukin 23, alpha subunit p19
IL24	NM_181339.1	Endogenous	NM_181339.1:1016	4	NM_181339;NM_001185158;NM_001185157;NM_001185156;NM_006850	NM_181339.1	ST16, mda-7, IL10B, Mob-5, C49A, FISP, IL-24	CTGAACTTCAGAGCATGAAAATCACACTGTCTTCTGATATCTGCAGGGACAGAGCATTGGGGTGGGGGTAAGGTGCATCTGTTTGAAAAGTAAACGATAA	interleukin 24
IL27	NM_145659.3	Endogenous	NM_145659.3:143	1	NM_145659	NM_145659.3	IL30, IL-27, p28, IL27p28, IL-27A, IL27A, MGC71873	CAGGAGCTGCGGAGGGAGTTCACAGTCAGCCTGCATCTCGCCAGGAAGCTGCTCTCCGAGGTTCGGGGCCAGGCCCACCGCTTTGCGGAATCTCACCTGC	interleukin 27
IL3	NM_000588.3	Endogenous	NM_000588.3:130	1	NM_000588	NM_000588.3	IL-3, MULTI-CSF, MCGF, MGC79398, MGC79399	GCCCTTGAAGACAAGCTGGGTTAACTGCTCTAACATGATCGATGAAATTATAACACACTTAAAGCAGCCACCTTTGCCTTTGCTGGACTTCAACAACCTC	interleukin 3 (colony-stimulating factor, multiple)
IL34	NM_152456.1	Endogenous	NM_152456.1:860	3	NM_152456;NM_001172772;NM_001172771	NM_152456.1	C16orf77, MGC34647, IL-34	CGGCCCAAAGCCCTGCTGGACAACTGCTTCCGGGTCATGGAGCTGCTGTACTGCTCCTGCTGTAAACAAAGCTCCGTCCTAAACTGGCAGGACTGTGAGG	interleukin 34
IL4	NM_000589.2	Endogenous	NM_000589.2:625	2	NM_000589;NM_172348	NM_000589.2	BSF1, IL-4, BCGF1, BCGF-1, MGC79402	GACACTCGCTGCCTGGGTGCGACTGCACAGCAGTTCCACAGGCACAAGCAGCTGATCCGATTCCTGAAACGGCTCGACAGGAACCTCTGGGGCCTGGCGG	interleukin 4
IL5	NM_000879.2	Endogenous	NM_000879.2:105	1	NM_000879	NM_000879.2	IL-5, EDF, TRF	CCACAGAAATTCCCACAAGTGCATTGGTGAAAGAGACCTTGGCACTGCTTTCTACTCATCGAACTCTGCTGATAGCCAATGAGACTCTGAGGATTCCTGT	interleukin 5 (colony-stimulating factor, eosinophil)
IL6	NM_000600.1	Endogenous	NM_000600.1:220	1	NM_000600	NM_000600.1	IFNB2, IL-6, BSF2, HGF, HSF	TGACAAACAAATTCGGTACATCCTCGACGGCATCTCAGCCCTGAGAAAGGAGACATGTAACAAGAGTAACATGTGTGAAAGCAGCAAAGAGGCACTGGCA	interleukin 6 (interferon, beta 2)
IL7	NM_000880.2	Endogenous	NM_000880.2:38	4	NM_000880;NM_001199888;NM_001199887;NM_001199886	NM_000880.2	IL-7	AATAACCCAGCTTGCGTCCTGCACACTTGTGGCTTCCGTGCACACATTAACAACTCATGGTTCTAGCTCCCAGTCGCCAAGCGTTGCCAAGGCGTTGAGA	interleukin 7
IL8	NM_000584.2	Endogenous	NM_000584.2:25	1	NM_000584	NM_000584.2	IL-8	ACAGCAGAGCACACAAGCTTCTAGGACAAGAGCCAGGAAGAAACCACCGGAAGGAACCATCTCACTGTGTGTAAACATGACTTCCAAGCTGGCCGTGGCT	interleukin 8
IL9	NM_000590.1	Endogenous	NM_000590.1:300	1	NM_000590	NM_000590.1	IL-9, HP40, P40	AAGTACTAAAGAACAACAAGTGTCCATATTTTTCCTGTGAACAGCCATGCAACCAAACCACGGCAGGCAACGCGCTGACATTTCTGAAGAGTCTTCTGGA	interleukin 9
IRF1	NM_002198.1	Endogenous	NM_002198.1:510	1	NM_002198	NM_002198.1	MAR	CTGTGCGAGTGTACCGGATGCTTCCACCTCTCACCAAGAACCAGAGAAAAGAAAGAAAGTCGAAGTCCAGCCGAGATGCTAAGAGCAAGGCCAAGAGGAA	interferon regulatory factor 1
ISYNA1	NM_016368.4	Endogenous	NM_016368.4:1100	5	NM_016368;NR_045574;NR_045573;NM_001253389;NM_001170938	NM_016368.4	INO1 Testis Secretory Sperm-Binding Protein Li 200a, IPS-1, HINO1, INOS, HIPS, IPS	CACCGGGTTTTTGTGGGCGGAGATGACTTCAAGTCAGGCCAGACCAAAGTCAAGTCCGTGCTTGTGGACTTCCTCATTGGCTCCGGCCTCAAGACCATGT	Inositol-3-Phosphate Synthase 1
KLRD1	NM_002262.3	Endogenous	NM_002262.3:542	3	NM_002262;NM_007334;NM_001114396	NM_002262.3	CD94	AGCCTGCTTCAGCTTCAAAACACAGATGAACTGGATTTTATGAGCTCCAGTCAACAATTTTACTGGATTGGACTCTCTTACAGTGAGGAGCACACCGCCT	killer cell lectin-like receptor subfamily D, member 1
MX1	NM_002462.2	Endogenous	NM_002462.2:1485	3	NM_002462;NM_001178046;NM_001144925	NM_002462.2	IFI-78K, MxA	GCCTTTAATCAGGACATCACTGCTCTCATGCAAGGAGAGGAAACTGTAGGGGAGGAAGACATTCGGCTGTTTACCAGACTCCGACACGAGTTCCACAAAT	myxovirus (influenza virus) resistance 1, interferon-inducible protein p78 (mouse)
NCR1	NM_001242357.1	Endogenous	NM_001242357.1:706	5	NM_001242357;NM_001242356;NM_001145458;NM_001145457;NM_004829	NM_004829.5	LY94, NK-p46, NKP46, CD335	CGATGTTTTGGCTCCTATAACAACCATGCCTGGTCTTTCCCCAGTGAGCCAGTGAAGCTCCTGGTCACAGGCGACATTGAGAACACCAGCCTTGCACCTG	natural cytotoxicity triggering receptor 1
OAS1	NM_016816.2	Endogenous	NM_016816.2:5	3	NM_016816;NM_001032409;NM_002534	NM_016816.2	2'-5' Oligoadenylate Synthase 1; E16 (2'-5') Oligo A Synthetase; 2',5'-Oligo A Synthetase 1; 2-5A Synthetase 1; P46/P42 OAS; EC 2.7.7.84; EC 2.7.7; IFI-4; OIASI	TCTGAGGAAACGAAACCAACAGCAGTCCAAGCTCAGTCAGCAGAAGAGATAAAAGCAAACAGGTCTGGGAGGCAGTTCTGTTGCCACTCTCTCTCCTGTC	2'-5'-oligoadenylate synthetase 1
PDCD1	NM_005018.1	Endogenous	NM_005018.1:175	1	NM_005018	NM_005018.1	SLEB2, CD279, PD1, hSLE1	CTTCTTCCCAGCCCTGCTCGTGGTGACCGAAGGGGACAACGCCACCTTCACCTGCAGCTTCTCCAACACATCGGAGAGCTTCGTGCTAAACTGGTACCGC	programmed cell death 1
PDCD1LG2	NM_025239.3	Endogenous	NM_025239.3:235	1	NM_025239	NM_025239.3	PD-L2, Btdc, PDL2, bA574F11.2, CD273, B7-DC	TGTGGAGCTGTGGCAAGTCCTCATATCAAATACAGAACATGATCTTCCTCCTGCTAATGTTGAGCCTGGAATTGCAGCTTCACCAGATAGCAGCTTTATT	programmed cell death 1 ligand 2
PECAM1	NM_000442.3	Endogenous	NM_000442.3:1365	1	NM_000442	NM_000442.3	CD31	ATCTGCACTGCAGGTATTGACAAAGTGGTCAAGAAAAGCAACACAGTCCAGATAGTCGTATGTGAAATGCTCTCCCAGCCCAGGATTTCTTATGATGCCC	platelet/endothelial cell adhesion molecule 1
PRF1	NM_005041.3	Endogenous	NM_005041.3:2120	2	NM_005041;NM_001083116	NM_005041.3	PFP, P1, HPLH2	ACTGTTTTTCAGGGAGGTGGCTGGGTTTACACGCTAATCCCGATTCACCCTGTCCAAACTGCCTAAGCCCTCCGCCATTCTCAAGCCCTGCAGTCACAGC	perforin 1 (pore forming protein)
RARRES2	NM_002889.3	Endogenous	NM_002889.3:365	1	NM_002889	NM_002889.3	Retinoic Acid Receptor Responder 2, Chemerin 2, Retinoic Acid Receptor Responder (Tazarotene Induced) 2, Retinoic Acid Receptor Responder Protein 2, Tazarotene-Induced Gene 2 Protein, RAR-Responsive Protein TIG2, TIG2, HP10433	GAAACCCGAGTGCAAAGTCAGGCCCAATGGGAGGAAACGGAAATGCCTGGCCTGCATCAAACTGGGCTCTGAGGACAAAGTTCTGGGCCGGTTGGTCCAC	Retinoic Acid Receptor Responder 2
RORC	NM_001001523.1	Endogenous	NM_001001523.1:1350	2	NM_001001523;NM_005060	NM_001001523.1	RAR Related Orphan Receptor C, RAR-Related Orphan Receptor C, Nuclear Receptor Subfamily 1 Group F Member 3Nuclear Receptor ROR-Gamma, Nuclear Receptor RZR-Gamma, NR1F3, RORG, RZRG, RAR-Related Orphan Nuclear Receptor Variant 2, Retinoid-Related Orphan Receptor Gamma, Retinoid-Related Orphan Receptor-Gamma, Retinoic Acid-Binding Receptor Gamma, RZR-GAMMA, IMD42, TOR	CTCATCAATGCCCATCGGCCAGGGCTCCAAGAGAAAAGGAAAGTAGAACAGCTGCAGTACAATCTGGAGCTGGCCTTTCATCATCATCTCTGCAAGACTC	RAR-related orphan receptor C
STAT1	NM_007315.2	Endogenous	NM_007315.2:205	2	NM_007315;NM_139266	NM_007315.2	STAT91, ISGF-3	TTTGCTGTATGCCATCCTCGAGAGCTGTCTAGGTTAACGTTCGCACTCTGTGTATATAACCTCGACAGTCTTGGCACCTAACGTGCTGTGCGTAGCTGCT	signal transducer and activator of transcription 1, 91kDa
STAT3	NM_139276.2	Endogenous	NM_139276.2:4535	3	NM_139276;NM_213662;NM_003150	NM_139276.2	APRF	AGACTTGGGCTTACCATTGGGTTTAAATCATAGGGACCTAGGGCGAGGGTTCAGGGCTTCTCTGGAGCAGATATTGTCAAGTTCATGGCCTTAGGTAGCA	signal transducer and activator of transcription 3 (acute-phase response factor)
STAT4	NM_003151.2	Endogenous	NM_003151.2:789	2	NM_003151;NM_001243835	NM_003151.2	Signal Transducer And Activator Of Transcription 4, Signal Transducer And Activator Of Transcription 4 Variant 3, SLEB11	AGACAATGGATCAGAGTGACAAGAATAGTGCCATGGTGAATCAGGAAGTTTTGACACTGCAGGAAATGCTTAACAGCCTCGATTTCAAGAGAAAGGAGGC	signal transducer and activator of transcription 4
STAT6	NM_003153.3	Endogenous	NM_003153.3:2030	6	NM_003153;NR_033659;NM_001178081;NM_001178080;NM_001178079;NM_001178078	NM_003153.3	D12S1644, IL-4-STAT	AGAACATCCAGCCATTCTCTGCCAAAGACCTGTCCATTCGCTCACTGGGGGACCGAATCCGGGATCTTGCTCAGCTCAAAAATCTCTATCCCAAGAAGCC	signal transducer and activator of transcription 6, interleukin-4 induced
TGFB1	NM_000660.3	Endogenous	NM_000660.3:1260	1	NM_000660	NM_000660.3	TGFB, DPD1, CED, TGFbeta	TATATGTTCTTCAACACATCAGAGCTCCGAGAAGCGGTACCTGAACCCGTGTTGCTCTCCCGGGCAGAGCTGCGTCTGCTGAGGCTCAAGTTAAAAGTGG	transforming growth factor, beta 1
TGM2	NM_004613.2	Endogenous	NM_004613.2:590	2	NM_004613;NM_198951	NM_004613.2	Transglutaminase 2, C Polypeptide, Protein-Glutamine-Gamma-Glutamyltransferase, Protein-Glutamine Gamma-Glutamyltransferase 2, Tissue Transglutaminase, Transglutaminase C, Transglutaminase H, EC 2.3.2.13, TGase C, TGase H, TGase-2, TG(C), TGC, Transglutaminase 2 (C Polypeptide, Protein-Glutamine-Gamma-Glutamyltransferase), Transglutaminase-2	AGGGCTTTATCTACCAGGGCTCGGCCAAGTTCATCAAGAACATACCTTGGAATTTTGGGCAGTTTGAAGATGGGATCCTAGACATCTGCCTGATCCTTCT	Transglutaminase 2
TNF	NM_000594.2	Endogenous	NM_000594.2:1010	1	NM_000594	NM_000594.2	TNFA, TNFSF2, DIF, TNF-alpha	AGCAACAAGACCACCACTTCGAAACCTGGGATTCAGGAATGTGTGGCCTGCACAGTGAAGTGCTGGCAACCACTAAGAATTCAAACTGGGGCCTCCAGAA	tumor necrosis factor
ACTB	NM_001101.2	Housekeeping	NM_001101.2:1010	1	NM_001101	NM_001101.2	Actin Beta 2, Actin, Cytoplasmic 1, PS1TP5-Binding Protein 1, Beta Cytoskeletal Actin, I(2)-Actin, Beta-Actin, PS1TP5BP1, Β-Actin, BRWS1	TGCAGAAGGAGATCACTGCCCTGGCACCCAGCACAATGAAGATCAAGATCATTGCTCCTCCTGAGCGCAAGTACTCCGTGTGGATCGGCGGCTCCATCCT	Actin Beta
B2M	NM_004048.2	Housekeeping	NM_004048.2:235	1	NM_004048	NM_004048.2	Beta-2-Microglobulin, Beta Chain Of MHC Class I Molecules, Beta-2-Microglobin, IMD43	TACTGAAGAATGGAGAGAGAATTGAAAAAGTGGAGCATTCAGACTTGTCTTTCAGCAAGGACTGGTCTTTCTATCTCTTGTACTACACTGAATTCACCCC	Beta-2-Microglobulin
GAPDH	NM_002046.3	Housekeeping	NM_002046.3:972	2	NM_002046;NM_001256799	NM_002046.3	Glyceraldehyde-3-Phosphate Dehydrogenase, Peptidyl-Cysteine S-Nitrosylase GAPDH, EC 1.2.1.12 4, GAPD, Epididymis Secretory Sperm Binding Protein Li 162eP, Oct1 Coactivator In S Phase, 38 Kd Component	CACTCCTCCACCTTTGACGCTGGGGCTGGCATTGCCCTCAACGACCACTTTGTCAAGCTCATTTCCTGGTATGACAACGAATTTGGCTACAGCAACAGGG	Glyceraldehyde-3-Phosphate Dehydrogenase
RPL4	NM_000968.2	Housekeeping	NM_000968.2:862	1	NM_000968	NM_000968.2	Ribosomal Protein L4 60S Ribosomal Protein L4 Large Ribosomal Subunit Protein UL4 60S Ribosomal Protein L1 RPL1 L4	AGCCGCTTCCCTCAAGAGTAACTACAATCTTCCCATGCACAAGATGATTAATACAGATCTTAGCAGAATCTTGAAAAGCCCAGAGATCCAAAGAGCCCTT	Ribosomal Protein L4
RPLP0	NM_001002.3	Housekeeping	NM_001002.3:250	2	NM_001002;NM_053275	NM_001002.3	Ribosomal Protein Lateral Stalk Subunit P0, Large Ribosomal Subunit Protein UL10, Neutral Ribosomal Phosphoprotein P0,60S Acidic Ribosomal Protein P0, Ribosomal Protein, Large, P0, 60S Ribosomal Protein L10E, Acidic Ribosomal Phosphoprotein P0, PRLP0, L10E, RPP0, LP0, P0	CGAAATGTTTCATTGTGGGAGCAGACAATGTGGGCTCCAAGCAGATGCAGCAGATCCGCATGTCCCTTCGCGGGAAGGCTGTGGTGCTGATGGGCAAGAA	Ribosomal Protein Lateral Stalk Subunit P0
NEG_A	ERCC_00096.1	Negative	ERCC_00117.1:385	1	ERCC_00096.1	ERCC_00096.1	\	AACCGCCGCATACGGCCGATTGTCGCAGCCCGGGTCGATTATAACAACGGTGCAATCTCAGCTAAACCGACGCAGTTTTGCTCCTTGGATTCTGAGCCCG	\
NEG_B	ERCC_00041.1	Negative	ERCC_00112.1:695	1	ERCC_00041.1	ERCC_00041.1	\	GCACTGGCATTGGTCGTTTCAGGAGGCCATACAGAACTGGTTTATATGAAGGAACATGGATCATTTGAAGTCATTGGGGAAACCCTTGATGATGCGGCAG	\
NEG_C	ERCC_00019.1	Negative	ERCC_00002.1:850	1	ERCC_00019.1	ERCC_00019.1	\	GTACAGGCTGCTGGCTCATGTTTCCTTCTACGCTGCACTTGCGGGCATAGAGGTCGGTTGCGATCTATATTCGGAGATAACTATTCACCCAGCGCCACTC	\
NEG_D	ERCC_00076.1	Negative	ERCC_00092.1:540	1	ERCC_00076.1	ERCC_00076.1	\	AGAGATCACGTGGACCAAAGCTGATTGATTACGGGACTGGCCGTAAGTGCTGCCCGCGAGTAGATCGTCTAGATCCGGCTAAAATTCCCTGCGGTGCCTT	\
NEG_E	ERCC_00098.1	Negative	ERCC_00035.1:485	1	ERCC_00098.1	ERCC_00098.1	\	CCCAGATGACCTTCTCCCTCATAATCACTTAATCTGAGCGCAGGAGGCAGGCTGTATTAATTCCGGCCTCCAACCGGACCGTGGAACGACGCGACCAAGT	\
NEG_F	ERCC_00126.1	Negative	ERCC_00034.1:195	1	ERCC_00126.1	ERCC_00126.1	\	GGGTCCTTACCGGCTGTAAGCTCACTACAATCCAGGTACAGAGTGCGTTAACCGGCCATTAGAGGGCCGCTACACCCGTCAGAATTTAAACGTATGGGCG	\
NEG_G	ERCC_00144.1	Negative	ERCC_00096.1:230	1	ERCC_00144.1	ERCC_00144.1	\	ACCCGTATGAACTGTTGCCGGCTCGGAAATGTTAAGGCTCTGCGCACGCACTTTATCATTCGCAGCCTGTTCTGTCAGCGGGTCAGCCTAGGTTACGGTG	\
NEG_H	ERCC_00154.1	Negative	ERCC_00041.1:440	1	ERCC_00154.1	ERCC_00154.1	\	TTGGTCCGAGGAGGCATATAGGAAACGATGGGCACGCGCTATTCAGACGTTATTTGGTATGGAGTAAGAGGCCGGAAACTGGGCTCGATTGATGGATACT	\
POS_A	ERCC_00117.1	Positive	ERCC_00019.1:140	1	ERCC_00117.1	ERCC_00117.1	\	TCAGGCCTTGCCCTTACTAATGGCGCGTTGTAACGGGCCTTGAGGGAATGTCACTATTGAGGCACCCGTTCGACCCTCAGAGATATACCATTCCGCCTAT	\
POS_B	ERCC_00112.1	Positive	ERCC_00076.1:355	1	ERCC_00112.1	ERCC_00112.1	\	ATGAAAGCGCTGCTACTATGATAAGAGTACACGTACAGGTCTCGCCCGATTGGATTATGGCGAGCTGCCGCATTGACGGACATACCTTTGAACGTAATCG	\
POS_C	ERCC_00002.1	Positive	ERCC_00098.1:785	1	ERCC_00002.1	ERCC_00002.1	\	GCCGCTTTCGCTCGGGTCTGCGGGTTATAGCTTTTCAGTCTCGACGGGCTAGCACACATCTGGTTGACTAGGCGCATAGTCGCCATTCACAGATTTGCTC	\
POS_D	ERCC_00092.1	Positive	ERCC_00126.1:220	1	ERCC_00092.1	ERCC_00092.1	\	TACCTGGCATTTGGGCACTTCTTGCGTTTAAGCGGGAAAGATCGCGAGGGCCCGCTATTTGCGATACTTCCCATGTCGGTGCCGTCGCCTCTATGTACTC	\
POS_E	ERCC_00035.1	Positive	ERCC_00144.1:15	1	ERCC_00035.1	ERCC_00035.1	\	GGTTGAATTTGAGCGGATGGGCTCAACTGCGTCGTAACCGGTAGATACAGGGCATACGAGCCTCCCTATTTAACGGCATCATCCCGCGTAGTGCTGGTCA	\
POS_F	ERCC_00034.1	Positive	ERCC_00154.1:115	1	ERCC_00034.1	ERCC_00034.1	\	ACGAAGCTGTTCGGCCGCACGCAAGTACCTCCCACTTAGAAAGCGAATAACCCAACGACCGTGTTCAACCCTGGCCGTCTCTCAACCAGGTATGCAATCA	\
