# Supplementary material for: Infiltration by CXCL10 Secreting Macrophages Is Associated With Antitumor Immunity and Response to Therapy in Ovarian Cancer Subtypes
Source: Front Immunol. 2021 Jun 18;12:690201. doi: 10.3389/fimmu.2021.690201 (PMC8253056; doi:10.3389/fimmu.2021.690201)
Supplement: Supplementary file 5 [file Table_7.xlsx]

## Sheet: SupplTable S7
	ID	Description	GeneRatio	BgRatio	pvalue	p.adjust	qvalue	geneID	Count
R-HSA-211733	R-HSA-211733	Regulation of activated PAK-2p34 by proteasome mediated degradation	23/620	50/10654	6.42946e-16	2.58661e-14	1.91369e-14	PSMB9/PSME2/PSMA4/PSMB8/PSME1/PSMB3/PSMA5/PSMA3/PSMB1/UBC/PSMB2/PSMB10/PSMD8/PSMB6/PSMA1/PSMD7/PSMB7/PSMD11/PSMF1/PSMC4/PSMC3/PSMC2/PSMD13	23
R-HSA-180534	R-HSA-180534	Vpu mediated degradation of CD4	23/620	52/10654	1.88002e-15	5.83881e-14	4.31981e-14	PSMB9/PSME2/PSMA4/PSMB8/PSME1/PSMB3/PSMA5/PSMA3/PSMB1/UBC/PSMB2/PSMB10/PSMD8/PSMB6/PSMA1/PSMD7/PSMB7/PSMD11/PSMF1/PSMC4/PSMC3/PSMC2/PSMD13	23
R-HSA-1236978	R-HSA-1236978	Cross-presentation of soluble exogenous antigens (endosomes)	24/620	50/10654	4.29117e-17	2.91532e-15	2.15688e-15	PSMB9/PSME2/PSMA4/PSMB8/FCGR1A/PSME1/PSMB3/FCGR1B/PSMA5/PSMA3/PSMB1/PSMB2/PSMB10/PSMD8/PSMB6/PSMA1/PSMD7/PSMB7/PSMD11/PSMF1/PSMC4/PSMC3/PSMC2/PSMD13	24
R-HSA-174113	R-HSA-174113	SCF-beta-TrCP mediated degradation of Emi1	24/620	55/10654	6.66284e-16	2.58661e-14	1.91369e-14	PSMB9/PSME2/PSMA4/PSMB8/PSME1/PSMB3/PSMA5/PSMA3/PSMB1/UBC/CUL1/PSMB2/PSMB10/PSMD8/PSMB6/PSMA1/PSMD7/PSMB7/PSMD11/PSMF1/PSMC4/PSMC3/PSMC2/PSMD13	24
R-HSA-8941858	R-HSA-8941858	Regulation of RUNX3 expression and activity	24/620	55/10654	6.66284e-16	2.58661e-14	1.91369e-14	PSMB9/PSME2/PSMA4/PSMB8/PSME1/PSMB3/PSMA5/PSMA3/PSMB1/UBC/PSMB2/TGFB1/PSMB10/PSMD8/PSMB6/PSMA1/PSMD7/PSMB7/PSMD11/PSMF1/PSMC4/PSMC3/PSMC2/PSMD13	24
R-HSA-4641258	R-HSA-4641258	Degradation of DVL	24/620	57/10654	1.80307e-15	5.83881e-14	4.31981e-14	PSMB9/PSME2/PSMA4/PSMB8/PSME1/PSMB3/PSMA5/PSMA3/PSMB1/UBC/RBX1/PSMB2/PSMB10/PSMD8/PSMB6/PSMA1/PSMD7/PSMB7/PSMD11/PSMF1/PSMC4/PSMC3/PSMC2/PSMD13	24
R-HSA-180585	R-HSA-180585	Vif-mediated degradation of APOBEC3G	25/620	54/10654	2.82172e-17	2.0448e-15	1.51284e-15	PSMB9/PSME2/PSMA4/PSMB8/PSME1/PSMB3/APOBEC3G/PSMA5/PSMA3/PSMB1/UBC/RBX1/PSMB2/PSMB10/PSMD8/PSMB6/PSMA1/PSMD7/PSMB7/PSMD11/PSMF1/PSMC4/PSMC3/PSMC2/PSMD13	25
R-HSA-8854050	R-HSA-8854050	FBXL7 down-regulates AURKA during mitotic entry and in early mitosis	25/620	54/10654	2.82172e-17	2.0448e-15	1.51284e-15	PSMB9/PSME2/PSMA4/PSMB8/PSME1/PSMB3/PSMA5/PSMA3/PSMB1/UBC/RBX1/CUL1/PSMB2/PSMB10/PSMD8/PSMB6/PSMA1/PSMD7/PSMB7/PSMD11/PSMF1/PSMC4/PSMC3/PSMC2/PSMD13	25
R-HSA-9604323	R-HSA-9604323	Negative regulation of NOTCH4 signaling	25/620	54/10654	2.82172e-17	2.0448e-15	1.51284e-15	PSMB9/PSME2/PSMA4/PSMB8/PSME1/PSMB3/PSMA5/PSMA3/PSMB1/UBC/RBX1/CUL1/PSMB2/PSMB10/PSMD8/PSMB6/PSMA1/PSMD7/PSMB7/PSMD11/PSMF1/PSMC4/PSMC3/PSMC2/PSMD13	25
R-HSA-5676590	R-HSA-5676590	NIK-->noncanonical NF-kB signaling	25/620	59/10654	3.84988e-16	2.3249e-14	1.72006e-14	PSMB9/PSME2/PSMA4/PSMB8/PSME1/PSMB3/PSMA5/PSMA3/PSMB1/UBC/CUL1/PSMB2/PSMB10/PSMD8/PSMB6/RELB/PSMA1/PSMD7/PSMB7/PSMD11/PSMF1/PSMC4/PSMC3/PSMC2/PSMD13	25
R-HSA-187577	R-HSA-187577	SCF(Skp2)-mediated degradation of p27/p21	25/620	60/10654	6.24455e-16	2.58661e-14	1.91369e-14	PSMB9/PSME2/PSMA4/PSMB8/PSME1/PSMB3/CDKN1A/PSMA5/PSMA3/PSMB1/UBC/CUL1/PSMB2/PSMB10/PSMD8/PSMB6/PSMA1/PSMD7/PSMB7/PSMD11/PSMF1/PSMC4/PSMC3/PSMC2/PSMD13	25
R-HSA-5607761	R-HSA-5607761	Dectin-1 mediated noncanonical NF-kB signaling	25/620	60/10654	6.24455e-16	2.58661e-14	1.91369e-14	PSMB9/PSME2/PSMA4/PSMB8/PSME1/PSMB3/PSMA5/PSMA3/PSMB1/UBC/CUL1/PSMB2/PSMB10/PSMD8/PSMB6/RELB/PSMA1/PSMD7/PSMB7/PSMD11/PSMF1/PSMC4/PSMC3/PSMC2/PSMD13	25
R-HSA-5610780	R-HSA-5610780	Degradation of GLI1 by the proteasome	25/620	60/10654	6.24455e-16	2.58661e-14	1.91369e-14	PSMB9/PSME2/PSMA4/PSMB8/PSME1/PSMB3/PSMA5/PSMA3/PSMB1/UBC/RBX1/CUL1/PSMB2/PSMB10/PSMD8/PSMB6/PSMA1/PSMD7/PSMB7/PSMD11/PSMF1/PSMC4/PSMC3/PSMC2/PSMD13	25
R-HSA-5610783	R-HSA-5610783	Degradation of GLI2 by the proteasome	25/620	60/10654	6.24455e-16	2.58661e-14	1.91369e-14	PSMB9/PSME2/PSMA4/PSMB8/PSME1/PSMB3/PSMA5/PSMA3/PSMB1/UBC/RBX1/CUL1/PSMB2/PSMB10/PSMD8/PSMB6/PSMA1/PSMD7/PSMB7/PSMD11/PSMF1/PSMC4/PSMC3/PSMC2/PSMD13	25
R-HSA-5610785	R-HSA-5610785	GLI3 is processed to GLI3R by the proteasome	25/620	60/10654	6.24455e-16	2.58661e-14	1.91369e-14	PSMB9/PSME2/PSMA4/PSMB8/PSME1/PSMB3/PSMA5/PSMA3/PSMB1/UBC/RBX1/CUL1/PSMB2/PSMB10/PSMD8/PSMB6/PSMA1/PSMD7/PSMB7/PSMD11/PSMF1/PSMC4/PSMC3/PSMC2/PSMD13	25
R-HSA-450408	R-HSA-450408	AUF1 (hnRNP D0) binds and destabilizes mRNA	27/620	56/10654	3.8743e-19	5.26421e-17	3.89469e-17	PSMB9/PSME2/PSMA4/PSMB8/PSME1/PSMB3/PSMA5/PSMA3/PSMB1/UBC/PSMB2/HSPA1A/HSPA8/PSMB10/PSMD8/PSMB6/PSMA1/PSMD7/PSMB7/PSMD11/PSMF1/HSPA1B/PSMC4/PSMC3/PSMC2/HNRNPD/PSMD13	27
R-HSA-1234176	R-HSA-1234176	Oxygen-dependent proline hydroxylation of Hypoxia-inducible Factor Alpha	27/620	66/10654	7.39326e-17	4.72734e-15	3.49749e-15	PSMB9/PSME2/PSMA4/PSMB8/PSME1/PSMB3/PSMA5/PSMA3/PSMB1/UBC/UBE2D1/RBX1/HIF1A/UBE2D3/PSMB2/PSMB10/PSMD8/PSMB6/PSMA1/PSMD7/PSMB7/PSMD11/PSMF1/PSMC4/PSMC3/PSMC2/PSMD13	27
R-HSA-1169091	R-HSA-1169091	Activation of NF-kappaB in B cells	28/620	67/10654	9.8765e-18	8.94646e-16	6.61898e-16	PSMB9/PSME2/PSMA4/PSMB8/PSME1/PSMB3/NFKBIA/PSMA5/PSMA3/PSMB1/UBC/CUL1/NFKBIE/PSMB2/PSMB10/PSMD8/PSMB6/PSMA1/PRKCB/PSMD7/NFKB1/PSMB7/PSMD11/PSMF1/PSMC4/PSMC3/PSMC2/PSMD13	28
R-HSA-2871837	R-HSA-2871837	FCERI mediated NF-kB activation	29/620	82/10654	5.44263e-16	2.58661e-14	1.91369e-14	PSMB9/PSME2/PSMA4/PSMB8/PSME1/LYN/PSMB3/NFKBIA/PSMA5/PSMA3/PSMB1/UBC/FCER1G/UBE2D1/CUL1/PSMB2/PSMB10/PSMD8/PSMB6/PSMA1/PSMD7/NFKB1/PSMB7/PSMD11/PSMF1/PSMC4/PSMC3/PSMC2/PSMD13	29
R-HSA-1168372	R-HSA-1168372	Downstream signaling events of B Cell Receptor (BCR)	31/620	83/10654	8.42548e-18	8.32591e-16	6.15987e-16	PSMB9/PSME2/PSMA4/PSMB8/PSME1/PSMB3/NFKBIA/PSMA5/PSMA3/CALM1/PSMB1/UBC/CUL1/NFKBIE/PSMB2/FKBP1A/PSMB10/PSMD8/PSMB6/PSMA1/PRKCB/PSMD7/CALM3/NFKB1/PSMB7/PSMD11/PSMF1/PSMC4/PSMC3/PSMC2/PSMD13	31
R-HSA-5607764	R-HSA-5607764	CLEC7A (Dectin-1) signaling	32/620	101/10654	6.43239e-16	2.58661e-14	1.91369e-14	PSMB9/PSME2/PSMA4/PSMB8/PSME1/PSMB3/NFKBIA/PSMA5/PSMA3/CALM1/PSMB1/UBC/UBE2D1/CUL1/PSMB2/PSMB10/PSMD8/PSMB6/RELB/PSMA1/CLEC7A/PSMD7/CALM3/NFKB1/PSMB7/PYCARD/PSMD11/PSMF1/PSMC4/PSMC3/PSMC2/PSMD13	32
R-HSA-983705	R-HSA-983705	Signaling by the B Cell Receptor (BCR)	36/620	112/10654	5.52408e-18	6.00468e-16	4.44252e-16	PSMB9/PSME2/PSMA4/PSMB8/PSME1/GRB2/LYN/PSMB3/NFKBIA/PSMA5/PSMA3/CALM1/PSMB1/UBC/PIK3AP1/CUL1/NFKBIE/PSMB2/DAPP1/FKBP1A/PSMB10/PSMD8/PSMB6/PSMA1/PRKCB/PSMD7/CALM3/NFKB1/PSMB7/PSMD11/PSMF1/PSMC4/PTPN6/PSMC3/PSMC2/PSMD13	36
R-HSA-909733	R-HSA-909733	Interferon alpha/beta signaling	40/620	69/10654	5.66485e-32	2.05256e-29	1.51858e-29	ISG15/IFIT2/ISG20/IFITM3/IFIT3/IFIT1/RSAD2/MX1/STAT1/IFI6/IFI35/GBP2/IRF7/HLA-A/OAS1/MX2/IRF1/IFITM2/HLA-B/XAF1/HLA-E/OAS2/OAS3/PSMB8/OASL/HLA-C/SOCS1/BST2/IFI27/STAT2/ADAR/IRF2/HLA-F/PTPN1/IFITM1/JAK1/SOCS3/SAMHD1/IFNAR1/PTPN6	40
R-HSA-1236974	R-HSA-1236974	ER-Phagosome pathway	41/620	83/10654	5.37895e-29	1.46173e-26	1.08145e-26	PSMB9/PSME2/TAP1/PSMA4/B2M/HLA-A/HLA-B/HLA-E/PSMB8/HLA-C/PSME1/PSMB3/TAP2/CALR/PDIA3/PSMA5/PSMA3/PSMB1/UBC/TAPBP/HLA-F/TLR1/LY96/MYD88/VAMP8/PSMB2/CD14/TLR2/PSMB10/PSMD8/PSMB6/PSMA1/PSMD7/PSMB7/PSMD11/PSMF1/STX4/PSMC4/PSMC3/PSMC2/PSMD13	41
R-HSA-877300	R-HSA-877300	Interferon gamma signaling	41/620	92/10654	9.37332e-27	1.69813e-24	1.25635e-24	GBP1/GBP5/GBP4/STAT1/GBP2/IRF7/B2M/MT2A/HLA-A/OAS1/IRF1/HLA-B/HLA-E/OAS2/OAS3/OASL/HLA-C/FCGR1A/SOCS1/TRIM22/SP100/IFNGR2/FCGR1B/PML/JAK2/GBP3/IRF2/HLA-F/IFI30/PTPN1/HLA-DRB1/PTPN2/PTAFR/JAK1/ICAM1/CAMK2D/SOCS3/TRIM38/TRIM25/PTPN6/CIITA	41
R-HSA-1236975	R-HSA-1236975	Antigen processing-Cross presentation	47/620	99/10654	4.34285e-32	2.05256e-29	1.51858e-29	PSMB9/PSME2/TAP1/PSMA4/B2M/HLA-A/HLA-B/HLA-E/PSMB8/HLA-C/FCGR1A/PSME1/PSMB3/TAP2/CALR/CYBA/PDIA3/FCGR1B/PSMA5/PSMA3/PSMB1/UBC/TAPBP/HLA-F/CTSS/CYBB/TLR1/LY96/CTSL/MYD88/VAMP8/PSMB2/CD14/TLR2/PSMB10/PSMD8/PSMB6/PSMA1/PSMD7/PSMB7/PSMD11/PSMF1/STX4/PSMC4/PSMC3/PSMC2/PSMD13	47
R-HSA-913531	R-HSA-913531	Interferon Signaling	71/620	199/10654	5.52788e-38	6.00881e-35	4.44558e-35	ISG15/GBP1/IFIT2/ISG20/IFITM3/IFIT3/IFIT1/RSAD2/MX1/GBP5/GBP4/STAT1/UBE2L6/IFI6/IFI35/GBP2/IRF7/B2M/MT2A/HLA-A/OAS1/MX2/IRF1/HERC5/IFITM2/HLA-B/XAF1/HLA-E/OAS2/OAS3/PSMB8/OASL/HLA-C/FCGR1A/SOCS1/EIF2AK2/DDX58/BST2/TRIM22/IFI27/SP100/STAT2/IFNGR2/ADAR/FCGR1B/PML/JAK2/GBP3/IRF2/UBC/HLA-F/IFI30/PTPN1/HLA-DRB1/IFITM1/PTPN2/PTAFR/JAK1/UBE2E1/ICAM1/CAMK2D/SOCS3/NUP62/TRIM38/KPNB1/EIF4E2/SAMHD1/IFNAR1/T…	71
R-HSA-983169	R-HSA-983169	Class I MHC mediated antigen processing & presentation	71/620	371/10654	1.12871e-19	1.75273e-17	1.29675e-17	PSMB9/PSME2/UBE2L6/TAP1/PSMA4/B2M/HLA-A/HERC5/HLA-B/RNF213/HLA-E/PSMB8/HLA-C/FCGR1A/SOCS1/PSME1/PSMB3/FBXO6/TAP2/DTX3L/CALR/CYBA/PDIA3/FCGR1B/RNF114/RNF19B/HSPA5/PSMA5/PSMA3/PSMB1/UBC/TAPBP/HLA-F/WSB1/RBCK1/CTSS/UBE2D1/CYBB/RBX1/CUL1/TLR1/UBE2D3/LY96/CTSL/MYD88/VAMP8/PSMB2/CD14/UBE2E1/SOCS3/TLR2/TRIM69/UBE2A/PSMB10/PSMD8/PSMB6/UBE2J1/PSMA1/PSMD7/UBE2F/PSMB7/PSMD11/PSMF1/STX4/PSMC4/PSMC3/PSMC2/UBE…	71
R-HSA-6798695	R-HSA-6798695	Neutrophil degranulation	80/620	480/10654	2.95379e-18	3.56752e-16	2.63941e-16	DYNLT1/B2M/HLA-B/MNDA/FGL2/HLA-C/TYROBP/S100A11/BST2/CD47/CD53/PTPRC/HSP90AA1/ARPC5/CYBA/HSP90AB1/HPSE/CD300A/FCN1/PKM/PSMA5/PSMB1/CTSH/FPR1/CD63/FCER1G/SERPINB1/STOM/CTSS/ERP44/MVP/RNASET2/CYBB/GSDMD/S100A9/RHOG/VAMP8/SIGLEC14/PLAC8/GPR84/CD14/ALDOA/PTAFR/PLAUR/HSPA1A/CREG1/CYSTM1/RAB5C/TLR2/RAP1A/RAB7A/HSPA8/SELL/KPNB1/PSMD7/HSPA6/TMEM179B/NFKB1/PSMB7/PYCARD/PSMD11/GCA/HSPA1B/PTPN6/PSMC3/PSMC2/…	80
R-HSA-449147	R-HSA-449147	Signaling by Interleukins	92/620	461/10654	8.32565e-27	1.69813e-24	1.25635e-24	CXCL10/PSMB9/PSME2/STAT1/SOD2/PSMA4/PSMB8/SOCS1/CCL2/IL27/IL1RN/CASP1/PSME1/LGALS9/HSP90AA1/GRB2/STAT2/LYN/PSMB3/RALA/NFKBIA/CDKN1A/HAVCR2/JAK2/CD86/CD80/LCP1/PSMA5/GSTO1/PSMA3/IL15/IL15RA/PSMB1/UBC/TIMP1/CCL3/FPR1/CCR1/LMNB1/STAT3/RIPK2/CSF2RB/RBX1/HIF1A/PTPN2/CUL1/CFL1/CDC42/CCR5/IL18BP/MYD88/ARF1/PSMB2/CCL4/CAPZA1/HCK/TGFB1/PTAFR/JAK1/HNRNPF/JUNB/ICAM1/CCL3L3/SOCS3/IL10RA/IL32/HSPA8/PSMB10/PSM…	92
